# Supplementary material for: In Planta, In Vitro and In Silico Studies of Chiral N6-Benzyladenine Derivatives: Discovery of Receptor-Specific S-Enantiomers with Cytokinin or Anticytokinin Activities
Source: Int J Mol Sci. 2022 Sep 26;23(19):11334. doi: 10.3390/ijms231911334 (PMC9569578; doi:10.3390/ijms231911334)
Supplement: Supplementary file 1 [file ijms-23-11334-s001.zip]

Archive with 1 entries (1 files):
- ijms-1906485-supplementary.pdf
